# Supplementary material for: The effect of anthocyanin from Dioscorea alata L. after purification, identification on antioxidant capacity in mice
Source: Food Sci Nutr. 2023 Jul 18;11(10):6106–15. doi: 10.1002/fsn3.3547 (PMC10563728; doi:10.1002/fsn3.3547)
Supplement: Supplementary file 1 — Data S1. [file FSN3-11-6106-s001.zip]

Archive with 13 entries (13 files):
- 1.pdf
- 10.pdf
- 100.pdf
- 1000.pdf
- 200.pdf
- 2000.pdf
- 300.pdf
- 50.pdf
- 500.pdf
- 800.pdf
- Samples-1.pdf
- Samples-2.pdf
- Samples-3.pdf
